# Supplementary material for: Metabarcoding Unveils Seasonal Soil Microbiota Shifts and Their Influence on Boletus edulis and Boletus reticulatus Mycelium in Quercus robur Stands
Source: Microorganisms. 2025 Sep 19;13(9):2196. doi: 10.3390/microorganisms13092196 (PMC12472445; doi:10.3390/microorganisms13092196)
Supplement: Supplementary file 1 [file microorganisms-13-02196-s001.zip]

Archive with 1 entries (1 files):
- microorganisms-3736747-supplementary.pdf
